# Supplementary material for: Ubiquitous conservative interaction patterns between post-spliced introns and their mRNAs revealed by genome-wide interspecies comparison
Source: Front Genet. 2023 Apr 12;14:1151703. doi: 10.3389/fgene.2023.1151703 (PMC10132729; doi:10.3389/fgene.2023.1151703)
Supplement: Supplementary file 1 [file Presentation1.zip]

Archive with 6 entries (5 files):
- 1151703_SupMaterial/Data Sheet 1.ZIP
- 1151703_SupMaterial/The caption of supplementary material figure.doc
- 1151703_SupMaterial/The caption of supplementary material figure.pdf
- 1151703_SupMaterial/figure 8.TIF
- 1151703_SupMaterial/figure 9.TIF
- 1151703_SupMaterial/
